# Supplementary material for: The IFITM5 mutation in osteogenesis imperfecta type V is associated with an ERK/SOX9-dependent osteoprogenitor differentiation defect
Source: J Clin Invest. 2024 Jun 17;134(15):e170369. doi: 10.1172/JCI170369 (PMC11290974; doi:10.1172/JCI170369)
Supplement: Supporting data values [file jci-134-170369-s261.xlsx]

## Sheet: Fig 2
Prx1 cre					OC cre
Femurs, trabecular BV/TV - Males:					Femurs, trabecular BV/TV - Males:
WT	Cre/-	Rosa26Ifitm5/+	Rosa26Ifitm5/+;Cre		WT	Cre/-	Rosa26Ifitm5/+	Rosa26Ifitm5/+;Cre
0.2762	0.2695	0.2408	0.0587		0.2198	0.2511	0.1973	0.2895
0.2185	0.1776	0.2464	0.033		0.2293	0.2625	0.2391	0.1632
0.156	0.1087	0.2816	0.1253		0.2223	0.127	0.1833	0.1977
0.2706	0.2581	0.2642	0.049		0.2246	0.2233	0.2712	0.188
0.1607	0.2921	0.2745	0.0887		0.1466	0.2599	0.2322	0.2689
0.0902	0.2626	0.1654	0.1767		0.2474	0.3055	0.25
0.2435	0.2736	0.2829	0.0975		0.2918	0.2689	0.2689
Femurs, trabecular number - Males:					Spines BV/TV - Males:
WT	Cre/-	Rosa26Ifitm5/+	Rosa26Ifitm5/+;Cre		WT	Cre/-	Rosa26Ifitm5/+	Rosa26Ifitm5/+;Cre
5.0401	5.5888	4.9535	0.8556		0.3575	0.204	0.2405	0.3214
4.6519	3.765	5.085	0.5019		0.3138	0.3416	0.3061	0.3137
4.1752	3.434	5.2563	2.0358		0.3314	0.2127	0.2991	0.2663
5.241	4.8614	4.8959	1.0444		0.2825	0.3768	0.3221	0.3085
4.0474	5.3574	5.3356	1.3989		0.3356	0.3179	0.3472	0.3474
3.0099	4.5669	4.0541	2.6084		0.3425	0.2902	0.328
4.6742	4.8336	5.386	1.6497		0.2694	0.2804	0.2792
Femurs, trabecular spacing - Males:
WT	Cre/-	Rosa26Ifitm5/+	Rosa26Ifitm5/+;Cre
0.1436	0.1307	0.1533	1.1001
0.168	0.2184	0.1482	1.9265
0.2022	0.2596	0.1367	0.4297
0.1392	0.1526	0.1503	0.9105
0.2074	0.1321	0.136	0.6514
0.3023	0.1615	0.2059	0.3156
0.1618	0.1503	0.1331	0.5471
Femurs, cortical thickness - Males:
WT	Cre/-	Rosa26Ifitm5/+	Rosa26Ifitm5/+;Cre
0.222	0.214	0.222	0.222
0.216	0.19	0.22	0.238
0.216	0.181	0.239	0.234
0.225	0.238	0.225	0.182
0.2	0.23	0.218	0.216
0.172	0.208	0.205	0.274
0.219	0.223	0.23	0.299

## Sheet: Fig 3
Males weights:
WT	Cre/-	Rosa26Ifitm5/+	Rosa26Ifitm5/+;Cre
25.45	22.46	27.46	21.12
26.48	23.65	27.18	23.07
25.67	27.03	26.54	17.58
26.78	25.38	25.76	18.43
22.27	26.37	24.29	20.59
27.55	24.1	28.3	26.75
24.56	26.15	28.78	24.56
23.17
Males femur length:
WT	Cre/-	Rosa26Ifitm5/+	Rosa26Ifitm5/+;Cre
14.974	14.706	15.134	7.623
14.914	14.833	15.026	8.198
14.577	14.244	15.196	9.639
14.963	14.743	14.769	7.721
14.966	14	14.689	9.447
14.376	13.936	15.096	9.048
14.044	14.03	14.767	8.872
Hypertrophic zone length measurements
Control	Rosa26Ifitm5/+;Cre
215.93	106.76
190.6	116.58
295.4	101.16

## Sheet: Fig 4
CD105+CD140a+ population in Rosa26mIfitm5;Prx1-Cre
Periosteum
Control	Rosa26Ifitm5/+;Cre
2.95	8.27
2.64	3.11
2.64	5.07
1.59	2.88
3.1	7.19
2.55	4.74
bone marrow
Control	Rosa26Ifitm5/+;Cre
0.64	0.75
0.45	0.29
0.39	0.34
0.89	0.51
	0.32
	0.32

## Sheet: Fig 6
Transgenic mice data
pERK/tERK
NT	WT Tg	Mut Tg
0.025739	0.023247	0.122315
0.03379	0.029891	0.138712
0.025275	0.022467	0.203649
0.020383	0.026506	0.097703
0.027726	0.027141	0.124817
0.105414	0.054078	0.122986
0.098211	0.069176	0.093893
0.084881	0.069108	0.120131
Zebrafish data
Dysmorphology Rates at 48 h of life
	Abnormal (=yes)	Normal (=no)		totals
Mutant	39	77		116
WT	6	107		113
mCherry	12	104		116
All injected with mut Ifitm5 mRNA
Treatment	Experiment	Alive at 5 days	Abnormal phenotype at 5 days	Normal Phenotype at 5 days
DMSO	1	38	23	15
	2	19	12	7
	3	30	19	11
PD0325901	4	52	18	34
	5	18	10	8
	6	27	14	13
Average Dysmorphology Rates of fish alive at 5 days
	Abnormal (=yes)	Normal (=no)
DMSO	54	33
PD0325901	42	55

## Sheet: Fig 7
SOX9
NT	WT Tg	Mut Tg
5684.1	5658.59	15698.5
14115.6	13777.8	19475.7
5988.87	7746.18	17219.4
7344.96	9005.64	13783.7
19569.4	9121.93	29417.2
8970.13	4039.32	34728.5
7000.41	3890.77	40247.8
8170.31	3730.95	29616.7

## Sheet: Fig 8
Femurs length - Males:
Cre/-	Rosa26Ifitm5/+;Cre	Rosa26Ifitm5/+;Cre; Sox9fl/+	Cre; Sox9fl/+
12.422	9.64	11.195	12.423
13.624	9.105	11.056	12.258
12.389	9.521	11.624	11.874
11.911	9.731	11.564	12.958
12.58	9.226	11.511	12.228
12.19	10.26		11.873
12.875	11.218		13.904
12.246	9.536		13.488
			12.56
Femurs BV/TV - Males:
Cre/-	Rosa26Ifitm5/+;Cre	Rosa26Ifitm5/+;Cre; Sox9fl/+	Cre; Sox9fl/+
0.1153	0.0528	0.4391	0.2256
0.2169	0.0023	0.4251	0.5627
0.3062	0.0368	0.4808	0.5563
0.2987	0.1295	0.6413	0.3972
0.1219	0.009	0.4964	0.1785
0.1353	0.333	0.122	0.4547
0.2942	0.0992		0.1576
0.4522	0.0814		0.5351
			0.4926

## Sheet: Fig 9
# of cells counted, n=3 samples, 2-3 fields each
Rosa26Ai9/+;Acan-Cre	Rosa26Ai9/mIfitm5;Acan-Cre
26	18
32	14
35	6
27	12
27	35
34	22
46	6
29	36
	37

## Sheet: Fig S1
2^delta delta CT values, "no RT" = reaction set without reverse transcriptase
	cDNA			No RT control
Control	0.447513	5.35171	0.395021	1.36604	1.85318	0.395021
Rosa26mIfitm5/+;Prx1-Cre	369.646	413.001		0.806642	3.16017
	cDNA			No RT control
Control	0.503478	2.01391		0.503478	1.98618
Rosa26mIfitm5/+;Oc-Cre/-	122.786	168.897		11.0043	30.4844
	cDNA			No RT control
Control	1.31646	1.07674	0.756109	1.31646	1.07674	0.705475
Rosa26mIfitm5/+;Acan-Cre/-	599.106	1718.18		0.880666	3.37916
	cDNA				No RT control
Control	1.00501	0.187056	1.01506	0.182756	0.636006	0.051756	0.154056	0.400056
Rosa26mIfitm5/+;Col1a1-Cre/-	170.629	175.894	155.065	148.657	0.110556	1.81576	0.778806	0.131406

## Sheet: Fig S2
Femurs, trabecular BV/TV - Females:					Females weights:
WT	Cre/-	Rosa26Ifitm5/+	Rosa26Ifitm5/+;Cre		WT	Cre/-	Rosa26Ifitm5/+	Rosa26Ifitm5/+;Cre
0.0762	0.0791	0.0685	0.0203		20.49	18.89	17.3	17.99
0.0455	0.0778	0.1156	0.0407		22.1	19.89	21.71	19.27
0.0537	0.0717	0.0726	0.0521		21.17	19.86	18.74	16.89
0.0933	0.0751	0.0773	0.0238		22.73	20.37	20.32	17
0.0529	0.0807	0.1036	0.026		19.84	21.72	20.59	18.02
0.082	0.0504	0.0498	0.0345		20.47	20.04	19.85	17.92
0.0559	0.0688		0.031		19.04	21.71		17.21
Femurs, trabecular number - Females:
WT	Cre/-	Rosa26Ifitm5/+	Rosa26Ifitm5/+;Cre		Females femur lengths:
2.1182	2.2373	2.1501	0.4242		WT	Cre/-	Rosa26Ifitm5/+	Rosa26Ifitm5/+;Cre
1.5613	2.3018	3.2439	0.7833		14.559	14.041	13.823	8.519
1.5979	2.3616	2.2652	1.1472		14.919	14.458	14.529	9.058
2.635	2.1469	2.4783	0.7325		14.852	14.132	14.317	8.406
1.6046	2.423	2.9697	0.5531		14.851	14.587	14.538	9.272
2.5598	1.7043	1.653	0.7234		13.653	14.365	14.355	8.529
1.8982	2.0196		0.5016		14.202	13.931	14.262	8.586
					14.237	14.292		8.402
Femurs, trabecular spacing - Females:
WT	Cre/-	Rosa26Ifitm5/+	Rosa26Ifitm5/+;Cre
0.4361	0.4116	0.4333	2.3094
0.6114	0.4006	0.2726	1.2247
0.5922	0.3931	0.4049	0.8263
0.3441	0.4308	0.3723	1.3327
0.5902	0.3794	0.3018	1.7609
0.3586	0.5572	0.574	1.3345
0.4974	0.4611		1.9317

## Sheet: Fig S3
Femurs, cortical thickness - Males:					Femurs, trabecular BV/TV - Females:
WT	Cre/-	Rosa26Ifitm5/+	Rosa26Ifitm5/+;Cre		WT	Cre/-	Rosa26Ifitm5/+	Rosa26Ifitm5/+;Cre
0.205	0.199	0.179	0.193		0.0933	0.0913	0.088	0.0876
0.191	0.194	0.194	0.2		0.0801	0.0781	0.0751	0.0824
0.203	0.176	0.169	0.181		0.0673	0.0901	0.0763	0.1
0.183	0.216	0.22	0.185		0.114	0.0689	0.0707	0.0604
0.203	0.22	0.206	0.236		0.0726	0.0644	0.093	0.0401
0.217	0.21	0.211			0.0729	0.0634	0.0667	0.0676
0.17	0.185	0.196					0.0704
Spines BV/TV - Males:					Femurs, cortical thickness - Females:
WT	Cre/-	Rosa26Ifitm5/+	Rosa26Ifitm5/+;Cre		WT	Cre/-	Rosa26Ifitm5/+	Rosa26Ifitm5/+;Cre
0.3575	0.204	0.2405	0.3214		0.169	0.179	0.162	0.157
0.3138	0.3416	0.3061	0.3137		0.164	0.158	0.137	0.143
0.3314	0.2127	0.2991	0.2663		0.166	0.148	0.161	0.157
0.2825	0.3768	0.3221	0.3085		0.155	0.174	0.157	0.149
0.3356	0.3179	0.3472	0.3474		0.161	0.136	0.177	0.148
0.3425	0.2902	0.328			0.155	0.122	0.157	0.175
0.2694	0.2804	0.2792					0.168
Males weights:					Spines BV/TV - Females:
WT	Cre/-	Rosa26Ifitm5/+	Rosa26Ifitm5/+;Cre		WT	Cre/-	Rosa26Ifitm5/+	Rosa26Ifitm5/+;Cre
24.45	24.61	20.43	23.89		0.254	0.254	0.2877	0.2433
24.68	23.28	22.89	23.04		0.2313	0.1884	0.1905	0.1832
24.19	22.69	21.91	26.98		0.2569	0.1732	0.1743	0.1868
23.52	24.06	25.85	29.59		0.2461	0.2226	0.1942	0.1863
24.36	24.22	22.52	27.8		0.2299	0.1888	0.225	0.1772
24.15	24.76	24.39			0.1704	0.1773	0.1907	0.2048
21.93	26.46	25.82			0.2146		0.2391	0.2384
Males femur length:					Females weights:
WT	Cre/-	Rosa26Ifitm5/+	Rosa26Ifitm5/+;Cre		WT	Cre/-	Rosa26Ifitm5/+	Rosa26Ifitm5/+;Cre
14.664	14.669	13.963	14.524		20.21	17.78	19.3	17.68
14.66	14.665	14.322	14.1		19.5	19.6	20.63	14.86
14.587	14.575	14.215	14.032		17.95	18.11	17.13	16.49
14.669	14.611	14.682	14.847		19.31	16.95	20.95	17.44
14.722	14.492	14.252	14.34		18.01	19.67	19.18	19.39
14.59	14.515	14.389			17.91	19.55	18.6	23.63
14.411	14.895	14.901			17.64		18.81	20.48
					Females femur lengths:
					WT	Cre/-	Rosa26Ifitm5/+	Rosa26Ifitm5/+;Cre
					14.37	14.153	14.3	13.789
					14.22	14.125	13.702	13
					13.881	13.777	14.111	13.5
					14.094	14	14.002	13.79
					13.973	14	14.181	14.131
					13.939	14	14.391	14.674
							14.097

[truncated: 5 more sheets: Fig S4, Fig S7, Fig S9, Fig S11, Fig S12]
